# Supplementary material for: Higher SARS-CoV-2 Spike Binding Antibody Levels and Neutralization Capacity 6 Months after Heterologous Vaccination with AZD1222 and BNT162b2
Source: Vaccines (Basel). 2022 Feb 17;10(2):322. doi: 10.3390/vaccines10020322 (PMC8880180; doi:10.3390/vaccines10020322)
Supplement: Supplementary file 1 [file vaccines-10-00322-s001.zip]

Archive with 1 entries (1 files):
- vaccines-1574208-supplementary.pdf
